# Supplementary material for: Model-Independent Phenotyping of C. elegans Locomotion Using Scale-Invariant Feature Transform
Source: PLoS One. 2015 Mar 27;10(3):e0122326. doi: 10.1371/journal.pone.0122326 (PMC4376858; doi:10.1371/journal.pone.0122326)
Supplement: S1 Script — (ZIP) [file pone.0122326.s001.zip]

Archive with 14 entries (14 files):
- setupData.m
- standarizeImage.m
- trainVocabulary.m
- video2GrayVolume.m
- vol2Diff.m
- volumeSegmentation.m
- XYrotalabel.m
- calcDistMat.m
- computeHistograms.m
- getFrameIndex.m
- main_SIFT_BOW.m
- plotDendrogram.m
- plotHistDist.m
- readMe.txt
