# Supplementary material for: Model-Independent Phenotyping of C. elegans Locomotion Using Scale-Invariant Feature Transform
Source: PLoS One. 2015 Mar 27;10(3):e0122326. doi: 10.1371/journal.pone.0122326 (PMC4376858; doi:10.1371/journal.pone.0122326)
Supplement: S1 Script — (ZIP) [file pone.0122326.s001.zip › setupData.m]

function [model,volumes] = setupData (conf)

classes = dir(conf.calDir) ;
classes = classes([classes.isdir]) ;
classes = {classes(3:conf.numClasses+2).name} ;

volumes = {} ;
volumeClass = cell(1,length(classes));
for ci = 1:length(classes)
    vol = dir(fullfile(conf.calDir, classes{ci}, '*.mat'))' ;
    vol = vl_colsubset(vol, length(vol)) ;
    vol = cellfun(@(x)fullfile(classes{ci},x),{vol.name},'UniformOutput',false) ; %ims
    volumes = [volumes(:)' vol{:}] ;
    volumeClass{ci} = ci * ones(1,length(vol)) ;
end
clear vol ci
volumeClass = cat(2, volumeClass{:}) ;

model.classes = classes;
model.volumeClass = volumeClass ;
model.siftOpts = conf.siftOpts ;
model.numWords = conf.numWords;
model.vocab = [] ;

end
