# Supplementary material for: Model-Independent Phenotyping of C. elegans Locomotion Using Scale-Invariant Feature Transform
Source: PLoS One. 2015 Mar 27;10(3):e0122326. doi: 10.1371/journal.pone.0122326 (PMC4376858; doi:10.1371/journal.pone.0122326)
Supplement: S1 Script — (ZIP) [file pone.0122326.s001.zip › standarizeImage.m]

function im = standarizeImage(im)

im(im>100)=255;% threshold
im=im2bw(im);% black & white
im = bwareaopen(im, 1000);% fill missing pixels
imTmp = 1-im;% clean extra pixels
imTmp = bwareaopen(imTmp, 400);
im=1-imTmp;
im=im2uint8(im);

end
