# Supplementary material for: Model-Independent Phenotyping of C. elegans Locomotion Using Scale-Invariant Feature Transform
Source: PLoS One. 2015 Mar 27;10(3):e0122326. doi: 10.1371/journal.pone.0122326 (PMC4376858; doi:10.1371/journal.pone.0122326)
Supplement: S1 Script — (ZIP) [file pone.0122326.s001.zip › trainVocabulary.m]

function model = trainVocabulary (volumes,conf,model,useDiffs)

% Get some SIFT descriptors to train the dictionary
selTrainFeats = vl_colsubset(1:length(volumes), conf.numTrainVocab) ; % select volumes for vocabulary training
descrs=[];
descrsVec = cell(1,length(selTrainFeats));

parfor ii = 1:length(selTrainFeats)
    vol = load(fullfile(conf.calDir, volumes{selTrainFeats(ii)}));
    vol = volumeSegmentation(vol.grayVol); %segmentation
    
    if useDiffs % using diffs volumes
        vol=abs(diff(vol,1,3));%calculate diffs volume
    end
    
    nFrames=size(vol,3);
    if conf.useEntireVolume
        imInd = 1:nFrames; % using all the available frames
    else
        imInd = getFrameIndex ( nFrames,conf.numBlocks,conf.numFramesPerBlock); % selecting frames from volume
    end
    block = vol(:,:,imInd); % building block from selected frames

    descrsTmp = cell(1,nFrames);
    for jj=1:size(block,3) % get descriptors for all frames in block
        im = im2single(vol(:,:,imInd(jj))); %#ok
        [drop, descrsTmp{jj}] = vl_sift(im,model.siftOpts{:}) ; %#ok
    end
    descrsVec{ii}=descrsTmp;
end

descrs = cat(2, descrsVec{:}) ; % descriptors for all volumes for vocab training
descrs = single(cat(2, descrs{:})) ; % descriptors for all frames in all volumes for vocab training

% Quantize the descriptors to get the visual words
[vocab, A] = vl_kmeans(descrs, conf.numWords, 'algorithm', 'elkan') ; %#ok
model.vocab = vocab ;

% Building the kd-tree
model.kdtree = vl_kdtreebuild(vocab) ;

end
