# Supplementary material for: Model-Independent Phenotyping of C. elegans Locomotion Using Scale-Invariant Feature Transform
Source: PLoS One. 2015 Mar 27;10(3):e0122326. doi: 10.1371/journal.pone.0122326 (PMC4376858; doi:10.1371/journal.pone.0122326)
Supplement: S1 Script — (ZIP) [file pone.0122326.s001.zip › video2GrayVolume.m]

% movPath is the name of the input directory.
% filePath is the name of the output directory.
% The movie format supported by the function are those supported by
% VideoReader function.
% grayVol is a 3-d matrix size frame height X frame width X number of frames.
% The frames are gray scaled images in double precision in the range [0 1].
close all; clear all; clc;

movPath = 'D:\Data\';
filePath = movPath;
fileNames = dir(movPath);

for ll=3:length(fileNames) %all videos in the directory
    
    movName=fileNames(ll, 1).name;
    fileName = [movName(1:end-3),'mat']; % name of output file
    
    % Load video
    movData = VideoReader([movPath  '\' movName]);
    
    % Get frame parameters
    nFrames = movData.NumberOfFrames;
    vidHeight = movData.Height;
    vidWidth = movData.Width;
    
    % Convert RGB frames struct to grayscale volume
    flag=1;
    preSamplingIndex=5;
    for k = 1 :preSamplingIndex:nFrames
        grayVol(:,:,flag) = (rgb2gray(read(movData, k)));
        flag=flag+1;
    end
    
    % save volume
    save([filePath fileName],'grayVol');
end
