# Supplementary material for: Model-Independent Phenotyping of C. elegans Locomotion Using Scale-Invariant Feature Transform
Source: PLoS One. 2015 Mar 27;10(3):e0122326. doi: 10.1371/journal.pone.0122326 (PMC4376858; doi:10.1371/journal.pone.0122326)
Supplement: S1 Script — (ZIP) [file pone.0122326.s001.zip › vol2Diff.m]

function vol2 = vol2Diff(vol)
for jj=1:size(vol,3)
    volClean(:,:,jj) = standarizeImage(vol(:,:,jj));
end
vol2=abs(diff(volClean,1,3));
end
