# Supplementary material for: Model-Independent Phenotyping of C. elegans Locomotion Using Scale-Invariant Feature Transform
Source: PLoS One. 2015 Mar 27;10(3):e0122326. doi: 10.1371/journal.pone.0122326 (PMC4376858; doi:10.1371/journal.pone.0122326)
Supplement: S1 Script — (ZIP) [file pone.0122326.s001.zip › volumeSegmentation.m]

function vol2 = volumeSegmentation(vol)
vol2=uint8(zeros(size(vol)));
for jj=1:size(vol,3)
    im=vol(:,:,jj);
    level = graythresh(im);
    im=im2bw(im,level-0.05);% black & white 
    im = bwareaopen(1-im, 2500);%clean extra pixels
    im = bwareaopen(1-im, 1200);% fill missing pixels
    im = bwlabel(1-im, 8); %bwlabel
    %remove corners
    im(im==im(1,1))=0;
    im(im==im(1,size(im,2)))=0;
    im(im==im(size(im,1),1))=0;
    im(im==im(size(im,1),size(im,2)))=0;
    im=1-im;
    vol2(:,:,jj)=im2uint8(im);
end
end
