# Supplementary material for: Model-Independent Phenotyping of C. elegans Locomotion Using Scale-Invariant Feature Transform
Source: PLoS One. 2015 Mar 27;10(3):e0122326. doi: 10.1371/journal.pone.0122326 (PMC4376858; doi:10.1371/journal.pone.0122326)
Supplement: S1 Script — (ZIP) [file pone.0122326.s001.zip › calcDistMat.m]

function [distMat, distMatNorm, distMatAvg, distMatSE, distMatAvgNorm] = calcDistMat (hists,conf)

% define sizes
nVolumes = size(hists,2);
nClasses = conf.numClasses;
nVolumesPerClass = nVolumes/nClasses;

% histogram distance
distMat = zeros(nVolumes);
for kk=1:nVolumes
    for jj=1:nVolumes
        distMat(kk,jj) = sqrt(sum((hists(:,kk)-hists(:,jj)).^2));   % Euclidian distance
    end
end
distMatNorm = distMat - min(min(distMat)); % normalization
distMatNorm = distMatNorm./max(max(distMatNorm));

% average and SE
distMatAvg = zeros(nClasses);
distMatSE = zeros(nClasses);
for kk=1:nClasses
    for jj=1:nClasses
        distMatAvg(kk,jj) = mean(mean(distMat(nVolumesPerClass*kk-(nVolumesPerClass-1):nVolumesPerClass*kk,...
        nVolumesPerClass*jj-(nVolumesPerClass-1):nVolumesPerClass*jj)));
        distMatSE(kk,jj) = std(reshape(distMat(nVolumesPerClass*kk-(nVolumesPerClass-1):nVolumesPerClass*kk,...
        nVolumesPerClass*jj-(nVolumesPerClass-1):nVolumesPerClass*jj),1,nVolumesPerClass*nVolumesPerClass))/(length(hists)/conf.numClasses);
    end
end
distMatAvgNorm = distMatAvg - min(min(distMatAvg)); % normalization
distMatAvgNorm = distMatAvgNorm./max(max(distMatAvgNorm));

end
