# Supplementary material for: Model-Independent Phenotyping of C. elegans Locomotion Using Scale-Invariant Feature Transform
Source: PLoS One. 2015 Mar 27;10(3):e0122326. doi: 10.1371/journal.pone.0122326 (PMC4376858; doi:10.1371/journal.pone.0122326)
Supplement: S1 Script — (ZIP) [file pone.0122326.s001.zip › computeHistograms.m]

function hists =  computeSpatialHistograms (volumes,conf,model,useDiffs)

    parfor ii = 1:length(volumes)
        vol = load(fullfile(conf.calDir, volumes{ii})); %#ok
        vol = volumeSegmentation(vol.grayVol); %segmentation
        
        if useDiffs  % using diffs volumes
            vol=abs(diff(vol,1,3));%calculate diffs volume
        end
        
        if conf.useEntireVolume 
            imInd = 1:size(vol,3); % using all the available frames
        else
            imInd = getFrameIndex ( size(vol,3),conf.numBlocks,conf.numFramesPerBlock); % selecting frames from volume
        end
        block = vol(:,:,imInd); % building block from selected frames
        
        % get SIFT features
        descrs = cell(1,size(block,3));
        for kk=1:size(block,3)
            im = im2single(block(:,:,kk));
            [drop, descrs{kk}] = vl_sift(im, model.siftOpts{:});
        end
        descrs = cat(2, descrs{:});

        % quantize appearance
        binsa = double(vl_kdtreequery(model.kdtree, model.vocab, single(descrs)));%, 'MaxComparisons', model.numWords)) ;
        histBlock=(hist(binsa,1:1:conf.numWords))';
        hists{ii}=single(histBlock/sum(histBlock));
    end
    hists = cat(2, hists{:}) ;

end
