# Supplementary material for: Model-Independent Phenotyping of C. elegans Locomotion Using Scale-Invariant Feature Transform
Source: PLoS One. 2015 Mar 27;10(3):e0122326. doi: 10.1371/journal.pone.0122326 (PMC4376858; doi:10.1371/journal.pone.0122326)
Supplement: S1 Script — (ZIP) [file pone.0122326.s001.zip › getFrameIndex.m]

function imInd = getFrameIndex (lengthVol,numBlocks,numFramesPerBlock)

n = lengthVol - numFramesPerBlock;
n1 = linspace(1,lengthVol,lengthVol);
diffCheck = 1;
while diffCheck
    imIndStart = randperm(n);
    imIndStart = sort(imIndStart(1:numBlocks));
    
    if length(imIndStart)>1
        if min(diff(imIndStart))>numFramesPerBlock
            diffCheck = 0;
        end
    else
        diffCheck = 0;
    end
end
imInd = [];
for kk = 1:numBlocks
    imInd((kk-1)*numFramesPerBlock+1:kk*numFramesPerBlock) = n1(imIndStart(kk):imIndStart(kk)+numFramesPerBlock-1);
end

end
