# Supplementary material for: Model-Independent Phenotyping of C. elegans Locomotion Using Scale-Invariant Feature Transform
Source: PLoS One. 2015 Mar 27;10(3):e0122326. doi: 10.1371/journal.pone.0122326 (PMC4376858; doi:10.1371/journal.pone.0122326)
Supplement: S1 Script — (ZIP) [file pone.0122326.s001.zip › main_SIFT_BOW.m]

clear all; close all; clc;
run C:\Users\lenak\Desktop\vlfeat-0.9.13-bin\vlfeat-0.9.13\toolbox\vl_setup
fileName = 'name';

 % Open matlabpool - 6 cores
matlabpool open 6

%% --------------------------------------------
%                                Configuration
% --------------------------------------------------------------------
conf.calDir = 'D:\Data\';

conf.numClasses = 8 ; % number of classes to compare
conf.numTrainVocab = 20; % number of volumes for vocab training
conf.numWords = 16 ; % number of centers in k-means (16 for Predrag, 25 for Andre)
conf.siftOpts = {'edgethresh',75}; % SIFT parameters

conf.useEntireVolume = 1; % 1=yes, 0=no (set number of Blocks and frames for block)
conf.numBlocks = 15; % number of random frame blocks in a volume
conf.numFramesPerBlock = 60; % number of consecutive frames in a block

%% --------------------------------------------
%                                        Setup data
% --------------------------------------------------------------------
[model, volumes] = setupData (conf); %load video names acording to classes

%% --------------------------------------------
%                                        Train Vocabulary
% --------------------------------------------------------------------
disp('trainVocabulary1'); 
 model = trainVocabulary (volumes,conf,model,0); % vocabulary for normal volumes 
disp('trainVocabulary2'); 
 modelDiffs = trainVocabulary (volumes,conf,model,1); % vocabulary for diffs volumes 
       
%% --------------------------------------------
%                 Compute  histograms
% --------------------------------------------------------------------
disp('computeHistograms1'); 
hists =  computeHistograms (volumes,conf,model,0); % hists for normal volumes 
disp('computeHistograms2'); 
histsDiffs =  computeHistograms (volumes,conf,modelDiffs,1); % hists for diffs volumes

hists = [hists; histsDiffs];

%% --------------------------------------------
%    Compute histograms distance matrix
% --------------------------------------------------------------------
disp('calcDistMat');
[distMat, distMatNorm, distMatAvg, distMatSE, distMatAvgNorm] = calcDistMat (hists,conf);

%% --------------------------------------------
%    Plot histograms distance matrix
% --------------------------------------------------------------------
 conf.avgOnly = 1; % =1 - plot only distMatAvg/distMatAvgNorm  /  =0 - plot both distMat/distMatNorm and distMatAvg/distMatAvgNorm
 conf.norm = 0;% =1 - plot distMatNorm and/or distMatAvgNorm  /  =0 - plot distMat and/or distMatAvg
plotHistDist(distMat, distMatNorm, distMatAvg, distMatSE, distMatAvgNorm, conf, model.classes, conf.avgOnly, conf.norm);

%% --------------------------------------------
%    Compute and plot dendrogram
% --------------------------------------------------------------------
plotDendrogram(distMatAvg,model.classes);

%% --------------------------------------------
%    Save results
% --------------------------------------------------------------------
save(fileName);

matlabpool close
