# Supplementary material for: Model-Independent Phenotyping of C. elegans Locomotion Using Scale-Invariant Feature Transform
Source: PLoS One. 2015 Mar 27;10(3):e0122326. doi: 10.1371/journal.pone.0122326 (PMC4376858; doi:10.1371/journal.pone.0122326)
Supplement: S1 Script — (ZIP) [file pone.0122326.s001.zip › plotDendrogram.m]

function [] = plotDendrogram(Y,classes)

for ii=1:length(Y) %zeros on the diagonal
    Y(ii,ii)=0;
end

Z = linkage(Y);
figure;
dendrogram(Z,'Labels',classes,'Orientation','left');

end
