# Supplementary material for: Model-Independent Phenotyping of C. elegans Locomotion Using Scale-Invariant Feature Transform
Source: PLoS One. 2015 Mar 27;10(3):e0122326. doi: 10.1371/journal.pone.0122326 (PMC4376858; doi:10.1371/journal.pone.0122326)
Supplement: S1 Script — (ZIP) [file pone.0122326.s001.zip › plotHistDist.m]

function [] = plotHistDist(distMat, distMatNorm, distMatAvg, distMatSE, distMatAvgNorm, conf, classes, avgOnly, norm)

% avgOnly =1 - plot only distMatAvg/distMatAvgNorm
%                    =0 - plot both distMat/distMatNorm and distMatAvg/distMatAvgNorm
% norm         =1 - plot distMatNorm and/or distMatAvgNorm
%                    =0 - plot distMat and/or distMatAvg

% define sizes
nVolumes = length(distMat);
nClasses = conf.numClasses;
nVolumesPerClass = nVolumes/nClasses;

%% plot distMat
if ~avgOnly
    
    % print normalized matrix
    if norm
        distMat = distMatNorm;
    end
    
    % plot distance matrix
    figure;
    imagesc(distMat);
    colorbar; hold on;
    
    % print grid to seperate between classes
    for kk=1:nClasses-1
        x = 0:0.1:nVolumes+0.5;
        y=ones(1,length(x))*((nVolumes/nClasses)*kk+0.5);
        plot(x,y,'k','linewidth',1.5);
    end
    
    for kk=1:nClasses-1
        y = 0:0.1:nVolumes+0.5;
        x=ones(1,length(x))*((nVolumes/nClasses)*kk+0.5);
        plot(x,y,'k','linewidth',1.5);
    end
    
    % print ticks on distance matrix
    ticVec = linspace(nVolumesPerClass/2,nVolumes-(nVolumesPerClass/2),nClasses);
    ticVal = classes';
    set(gca,'XTickLabel',ticVal);
    set(gca,'XTick',ticVec);
    set(gca,'YTickLabel',ticVal);
    set(gca,'YTick',ticVec);
    XYrotalabel;
    
    % print title
    if norm
        title('Normalizes Histogram Distance Matrix');
    else
        title('Histogram Distance Matrix');
    end
end
        
%% plot distMatAvg

% print normalized matrix
if norm
    distMatAvg = distMatAvgNorm;
end

% plot averaged distance matrix
figure;
 imagesc(distMatAvg); %  imagesc(distMatAvg,[0 0.17]);
 colorbar; hold on;

% print ticks on distance matrix
ticVec = 1:nClasses;
ticVal = classes';
set(gca,'XTickLabel',ticVal);
set(gca,'XTick',ticVec);
set(gca,'YTickLabel',ticVal);
set(gca,'YTick',ticVec);
XYrotalabel;

% print title
if norm
    title('Normalizes Histogram Average Distance Matrix');
else
    title('Histogram Average Distance Matrix');
end

% print avg+- SE values
% for kk=1:nClasses
%     for jj=1:nClasses
%         text(kk-0.4,jj,[num2str(distMatAvg(kk,jj),'%2.2f'),'\pm',num2str(distMatSE(kk,jj),'%2.4f')],'FontSize',8,'color','w');
%     end
% end

end
