# Supplementary material for: Model-Independent Phenotyping of C. elegans Locomotion Using Scale-Invariant Feature Transform
Source: PLoS One. 2015 Mar 27;10(3):e0122326. doi: 10.1371/journal.pone.0122326 (PMC4376858; doi:10.1371/journal.pone.0122326)
Supplement: S1 Script — (ZIP) [file pone.0122326.s001.zip › readMe.txt]

Please folloW these steps to run the SIFT-BOW script on your dataset:

1. Download the VL_Feat library (http://www.vlfeat.org/) and install it or change the path of the VL_Feat folder in the begining of the main_SIFT_BOW.m file.

2. Prepare your dataset:
a. Make a folder for all the data and change the path in the main_SIFT_BOW.m file accordingly (conf.calDir).
b. In the main data folder, create a folder for every class (strain) you want to analyze.
c. Use the video2GrayVolume.m script in order to convert your video files into .mat files (and presample them) and arrange them subsequently in the individual folders.

3. Adjust the parameters in the configuration section of the main_SIFT_BOW.m file:
a.conf.numClasses - choose number of classes according to your dataset. 
b.conf.numTrainVocab - Set at 25% of the total number of videos. 
c.conf.useEntireVolume - 1-to use all the frames (e.g. short videos).
                         0-to sample random blocks of frames (e.g. long videos)
                           In this case, select number of blocks (conf.numBlocks) and number of frames per block (conf.numFramesPerBlock).
                           Default is set at 15 blocks of 60 frames. 
 

4. Run the main script: main_SIFT_BOW.m.
