# Supplementary material for: Model-Independent Phenotyping of C. elegans Locomotion Using Scale-Invariant Feature Transform
Source: PLoS One. 2015 Mar 27;10(3):e0122326. doi: 10.1371/journal.pone.0122326 (PMC4376858; doi:10.1371/journal.pone.0122326)
Supplement: S2 Script — (M) [file pone.0122326.s002.m]

% This script generates a simulated worm that appears to crawl over time
% and saves a movie of the crawling worm as an .avi file.

%set the total number of frames to record
nFrames = 250;
fRate = 25;
wormLength = 201;

% parameters of the simulated worm
A = 18;  %wave amplitude
kInitial = 0.05; % Wave length (before adding noise)
freq = 0.36; % frequency, Hz
w = freq/fRate*(2*pi); %2*pi/frame
l = 300; % the decay length of the amplitude along the worm
angleRate = 0.2*2*pi/nFrames;   %the rate the worm turns during the video
x = 1:wormLength;  %vector of x coordinates

% fixating the worm length
t=1; %first time step
f = A*sin(kInitial*x - w*t).*exp(-x/l);
for xx=1:length(x)-1
    dist(xx) = sqrt((f(xx+1)-f(xx))^2+(x(xx+1)-x(xx))^2); %calculating length of worm segments
end
distCumSum = cumsum(dist);%cunsum of worm length
ind = find(distCumSum>200); % finding the ndex where worm length = 200
wormLength = ind(1); %setting new worm length
x = 1:wormLength;  %vector of x coordinates - fixated length

%specify noise amplitudes for the x and y coordinates and/or for the wavelength
noiseAmpK = 0;

%one way of simulation image noise is to reduce the quality of the jpeg
%compression used when saving the movie
quality = 10;

%initialise an array for skeleton data
skelX = NaN(length(x),nFrames);
skelY = NaN(length(x),nFrames);

%initialise an array for the rotated version of the skeleton data
skelXRot = NaN(length(x),nFrames);
skelYRot = NaN(length(x),nFrames);

previousX = 0;
previousY = 0;

for t=1:nFrames
    k = kInitial + (rand-1)*noiseAmpK;
    v = w/k;    % with v = w/k the worm doesn't slide and appears to crawl
    
    % make y as a function of x
    f = A*sin(k*x - w*t).*exp(-x/l);
    
    % centre x around 0 before rotation
    skelX(:,t) = x - mean(x);
    skelY(:,t) = f;
    
    %rotate skelX and skelY to make non-straight path
    skelXRot(:,t) = skelX(:,t).*cos(angleRate*t) - skelY(:,t).*sin(angleRate*t);
    skelYRot(:,t) = skelX(:,t).*sin(angleRate*t) + skelY(:,t).*cos(angleRate*t);
    
    %apply velocity after rotation
    skelX(:,t) = skelXRot(:,t) - previousX - v*cos(angleRate*t); %no t factor in last term because just moving one frame to increment position
    skelY(:,t) = skelYRot(:,t) - previousY - v*sin(angleRate*t);
    
    %update the previous position
    previousX = previousX + v*cos(angleRate*t);
    previousY = previousY + v*sin(angleRate*t);
end

%make a shifted version of the movie to simulate behaviour of tracker
%(every time the worm leaves a defined bounding box, the tracker re-centres
%the worm)
bBox = [-320 320 -240 240]/2.5;
skelXShifted = skelX;
skelYShifted = skelY;
indShift = [];
shiftXvec = [];
shiftYvec = [];
shiftXvec1 = [];
shiftYvec1= [];

for i = 1:nFrames-2
    %shift if worm centroid has left bBox
    if mean(skelXShifted(:,i)) < bBox(1) || mean(skelXShifted(:,i)) > bBox(2)...
            || mean(skelYShifted(:,i)) < bBox(3) || mean(skelYShifted(:,i)) > bBox(4)
        %spread shifting over three frames
        indShift = [indShift i]; %#ok
        shiftX = mean(skelXShifted(:,i)); shiftXvec = [shiftXvec shiftX]; %#ok
        shiftY = mean(skelYShifted(:,i)); shiftYvec = [shiftYvec shiftY]; %#ok
        shiftX1 = mean(skelXShifted(:,i+2)); shiftXvec1 = [shiftXvec1 shiftX1]; %#ok
        shiftY1 = mean(skelYShifted(:,i+2)); shiftYvec1 = [shiftYvec1 shiftY1]; %#ok
        
        skelXShifted(:,i) = skelXShifted(:,i) - round(shiftX/3);
        skelYShifted(:,i) = skelYShifted(:,i) - round(shiftY/3);
        skelXShifted(:,i+1) = skelXShifted(:,i+1) - round(shiftX1*2/3);
        skelYShifted(:,i+1) = skelYShifted(:,i+1) - round(shiftY1*2/3);
        skelXShifted(:,i+2:end) = skelXShifted(:,i+2:end) - round(shiftX1);
        skelYShifted(:,i+2:end) = skelYShifted(:,i+2:end) - round(shiftY1);
    end
end

%specify point sizes to use to create worm width profile
headSizes = 1 - exp(-(x(1:floor(0.8*wormLength))+5)/10);
tailSizes = exp(-(x(floor(0.8*wormLength)+1:end)-0.8*wormLength)/15);
bodySizes = [headSizes tailSizes]*90;

%specify body colours (here just gray and then black)
bodyColours = [ones(20,3)*0.3; zeros(length(x)-20,3)];

%create the video object
vidObj = VideoWriter(['wormCrawl_A',num2str(A),'_f',num2str(freq),'_k',num2str(k),'.avi']);

vidObj.FrameRate = fRate;
vidObj.Quality = quality;

open(vidObj);

for i=1:nFrames
    %make a scatter plot using pre-defined point sizes and body colours
    scatter(skelXShifted(:,i), skelYShifted(:,i),bodySizes,bodyColours,'Filled')
    
    %make x and y scales the same
    axis equal
    
    %keep the field of view constant
    xlim([-320 320])
    ylim([-240 240])
    
    %make the axes white so they don't show up in the final video
    set(gca, 'XColor', [1 1 1],'YColor', [1 1 1])
    
    %pause gives the computer time to capture the frame before doing the
    %next plot
    pause(0.1)
    
    %get the frame and add it to the video object
    F = getframe;
    
    writeVideo(vidObj,F);
end

close(vidObj);
